# Supplementary material for: Maternal plasma angiogenic and inflammatory factor profiling in foetal Down syndrome
Source: PLoS One. 2017 Dec 15;12(12):e0189762. doi: 10.1371/journal.pone.0189762 (PMC5731759; doi:10.1371/journal.pone.0189762)
Supplement: S1 File — (XLSX) [file pone.0189762.s001.xlsx]

## Sheet: Arkusz2
pg/ml		control group - 0			No value in the cell indicates a result outside the reference range of the protein matrix
		study group - 1
grupa		Activin A	AgRP	Angiogenin	ANG-2	ANGPTL4	bFGF	ENA-78	GRO	HB-EGF	HGF	IFNg	IGF-I	IL-1a	IL-2	IL-6	IL-8	IL-17	IP-10	Leptin	LIF	MCP-1	PDGF-BB	PIGF	RANTES	TGFb1	TIMP-1	TIMP-2	TNFa	TNFb	TPO	ANG-1	Angiostatin	CXCL16	EGF	FGF-4	Follistatin	G-CSF	GM-CSF	I-309	IL-1b	IL-4	IL-10	IL-12p40	IL-12p70	I-TAC	MCP-2	MCP-3	MCP-4
0			310.638	16602	3411.81	47822.9		4375.71	299.358		322.42			61.7224			79.3878		36.2216	15314.1	1290.3	51.6888	39.2922		1272.31		23431.2	8744.51	212.618		6835.86		217448	995.664	2.31247	3.38248	18342.4	1113.9		8.89379	69.3017	99.9121		766.911	41.1895	46.4951	13.2838	13.2823	482.748
0		1412.18	1004.22	23229.3	4065.69	197464	232.651	5533.42	256.42		382.654	142.962	34034	98.2465	340.47	105.775	63.004		31.3655	6125.73	725.908	91.4989	98.1681	600.434	9882.82		25136.3	16006.7	664.133	102.116	10883.9	77.4622	104344	1066.7	4.08013	7.48021	77959.7	966.143		14.3504	66.2245	35.2191		576.128		13.8408	11.4773		267.453
0		8621.16	3152.88		6066.83	244693	685.582		1154.21	4.48622	1213.12	473.734		501.265	1437.6	208.776	141.649	611	1790.95	22200.4	2806.15	269.426	817.678	1584.74	24807	13510.8	36024.6	20476.9	2694.51	566.969	11085	82.9643	205087	1079.96	11.2377	490.687	21607.9	13199.3		47.3986	281.802	65.7171	6.42955	2188.85	39.145	34.7734	27.5611	42.9312	852.086
0		661.617	362.107	31424.6	2801.03	30570.9	569.549	3947.42	627.53		451.628	252.866	13865.3	117.892	569.241	210.009	139.73	547.656	6.46185	5860.66	1624.85	100.135	878.101	518.13	12490.2	10132	34593.5	7732.68	269.492	112.463	11885.6	437.432	204888	925.884	2.00791	1.85293	19810.8	176.371		13.3182	17.6777	32.7929		180.888	25.0506	38.4606	6.00602	9.7341	308.321
0		1418.59	891.411	9205.05	3455.46	93796.7	462.28	17773.4	945.017		623.688	652.668	14200	431.188	1359.24	183.141	198.368	426.941	97.0025	18517.6	1178.69	214.064	282.314	651.676	11931.4	22854.4	45448.5	8505.85	1515.54	275.916	9813.11	160.825	195648	636.806	5.13837	140.839	13646.9	15792.9	12.6725	20.0832	149.035	97.7297	7.24756	1612.41	63.9081	35.4162	38.7339	18.3191	574.291
0		206.031		4096.12	2172.86		341.057	1338.68	376.298		410.483	204.971	8093.22	96.2169	227.695	136.488	98.5568		0.730584	5692.25	839.15	65.8092	535.566	403.732	5905.73		22555.6	6201.72	299.818	38.1222	6627.18	172.551	228784	906.899	1.4971		12473.2	1917.37	13.5189	8.14613	25.3619	69.96		312.436	37.9878	22.5216	7.6496	12.7205	425.593
0		413.447	368.026	4525.89	1479.18	193125		4015.18	399.114		337.997	123.176	13466.2	115.87	205.815	74.9858	74.4707		16.3239	6640.56	358.266	58.8314	156.219	278.105	4110.9		18431.7	6285.94	191.943	44.7171			183891	383.012	0.993129		5208.07	52.4241			20.4466	19.9255		300.689					201.413
0			276.837	3271	1878.35	141666		1325.34	281.42		273.687						57.9601		0.790059	9527.91	194.934	33.1069	355.907		3803.83		32238.6	4687.65				898.166	218610	1044.15	11.3786	5.39158	5846.28	9326.62	17.3214	8.07211	46.5865	67.2999	5.41786	530.194	41.5325	22.8341	8.9585		228.355
0				2127.49	3024.26	87124.4																6.55414	76.9311		2477.31		28503	6865.71					144322	671.207	0.756727			147.602			15.2123								167.376
0			290.58	2584.66	2153.03	176141		933.528	276.242		252.042	162.488	5131.84	77.1819	356.182	127.615	74.2596		1.57663	4273.16	397.697	52.6004	402.66		2554.51		29326.8	4567.77	172.871	91.6472	7753.09	230.825	238854	966.35	2.3843			215.647		7.96021	28.3207	48.685		298.296	25.5459	20.9115	4.49122		299.176
0			280.823	10090.2	3215.21	26880.1	483.97	295.887			172.625		6211.24						8.55155	4138.54	270.069	64.9915	55.0045		3162.63		27453	7391.31			5823.67	85.3664	230671	872.835	1.21152			91.3352		8.97769	15.9896	46.5925	2.83414	142.932	22.3527	15.4042	6.40603		316.779
0				5495.13	2415.24			242.847	253.077		203.389									4600.03	196.713	55.6166	174.006	205.275	2820.72		19352.5	3020.26				285.4	202845	445.155	3.35852	64.3576	25980.9	6643.74		20.754	106.605	75.3232	3.79947	793.224	39.3401	55.863	10.9736	12.0991	588.758
0		222.632	70.3262	1948.78	3714.1	3746.31	329.651	2797.7	172.422		265.541	288.611	9966.69	135.276	433.026	139.313	82.1706	316.272	10.3098	5580.73	801.663	73.93	499.345	318.874	1247.68	6332.09	27980	10185.6	159.332	88.416	10265.1	1495.81	305693	423.983	12.7366	10006.6	19549	5645.03	106.144	56.8344	113.591	66.0954	28.5194	1400.19	35.8502	95.7172	141.53	139.686	640.658
0		380.374	1637.41	6856.12	1510.43	13726.3		12270.9	579.647		418.794	502.444	24046.9	347.943	806.725	192.36	85.3585	292.523	194.182	20652.1	460.072	176.354	1055.62	459.688	2796.04	7255.95	66137.9	11562.6	868.306	248.216	9896.69		146706	325.857	6.92229	5551.37	8932.48	1832.47	43.0945	43.8835	64.6703	37.8786	22.6875	676.238	16.7051	65.7295	83.8948	110.185	474.892
0		262.133	130.713	3782.13	1694.37	18887.3	180.487	2512.89	280.458		265.18	333.124	8220.58	102.143	431.67	164.138	75.7067	289.359	29.6842	8063.4	290.236	91.6727	458.622	168.605	1151.39	5110.04	35835.8	9036.93	137.736	84.5509	7420.01		257383	270.706	4.73682		12115.4	664.371			38.7421	31.5546	17.4954	209.013	11.4075	43.9092	40.0096		345.727
0		393.295	324.703	6291.64	3241.57	68978.5	737.46	3561.9	199.722	4.55178	268.736	280.224	16168.8	122.23	330.959	147.157	63.0429	299.247	5.36332	8057.6	1150.86	147.659	283.98	350.808	1030.06	5711.43	29176.9	12500.3	199.697	70.3478	14464.4		214035	357.711	3.72611		14850.1	1208.76		29.5711	44.5175	28.4487	7.14255	291.037	9.85875	29.0538	44.3922		350.269
0		3425.24	471.776	4397.86	5351.53		506.092	11266.8	569.381	3.31678	484.522	550.786	15728.3	270.031	870.752	222.964	144.327	1150.21	25.8192	39729.4	5492.01	162.743	882.288	520.879	1909.68	14637.6		18429.7	443.051	238.064	19278.5	635.035	140910	414.37	35.8188		14096.2	2007.02	28.7818		54.6078	42.1399	13.1441	559.003	25.4509	67.0887	76.3844	97.2356	398.878
0		721.595	569.314	3504.61	7248.62	65365.8		5040.66	228.127		430.074	342.492	27532	140.008	476.158	186.431	64.2682	63.4466	36.711	9980.46	725.296	72.9018	460.717	527.504	1785.54	9078.78	50722.7	16388.7	387.622	106.742	6045.94	384.685	171327	446.46	8.8914	8542.31	14669.6	3696.57	32.1792	50.3948	88.1297	60.5394	11.8254	986.513	27.4186	61.1887	112.575	129.755	752.692
0			17.718	3548.97	5810	18916.5		1526.02	111.415		241.547		9206.8			62.8671			7.08705	7678.31	360.733	103.616	226.457	291.986	1534.01		74098.1	15891.6	104.925	55.019			143674	384.439	3.98234		12090.7	1373.94			38.7626	32.4412		279.505	9.37547	34.2083	64.5437		376.248
0		375.853	270.437	6311.78	7595.01	12465.6	194.066	3054.03	125.289		297.423	153.887	12036.8	100.814	235.19	97.0193	42.8907		39.4687	18492.5	625.086	61.8888	182.027	262.505	2158.7		58111.8	16025.1	101.203	30.8902			154764	296.968	5.45996		13421.4	1703.65			60.3694	39.3632		568.118	12.2715	26.8449	71.6888	70.6748	403.881
0		529.264	64.0292	4035.58	4623.06	91795.3	532.187	2751.88	209.328	3.51912	302.585	278.855	15747.7	126.179	445.742	186.1	82.1366	343.099	6.97917	10341.4	1494.08	110.977	441.459	407.187	1042.4	6929.64	54644.9	13730.4	211.486	109.881	15168.7		105588	329.343	4.60575		15153.9	686.438			25.3271	21.7528		89.795			41.1874		200.151
0		1467.04	821.569	2862.41	5222.94	152943	897.571	6071.39	726.606	14.2617	470.439	650.977	29879.8	278.437	1038.13	335.226	162.529	1814.85	16.2321	18435.2	4280.55	171.973	742.899	471.682	1179.68	16345.6	55553.4	13822.2	555.422	301.714	26580.3	494.104	157143	345.323	7.91561		15484.7	1565.83		29.5	49.3869	43.2787		359.771	16.1654	33.159	64.2993	51.1769	380.429
0		1094.82		6092.36	2197.61				307.044		351.884	367.368	46192.4	350.427	501.594	138.319	37.814		195.46	14030.7	63.4056	85.6156	523.913	362.194	1190.99	10081.6	54283.7	11942.5	591.046	341.821			164369	425.784	4.90003	4574.71	10791.6	1577.61		35.261	73.4022	42.4251		1001.52	16.0552	59.8302	109.727	79.0113	481.139
0		359.485	74.9469	3825.88	5451.58	11134.7	361.275	5743.91	234.589		344.933	291.306	14233.8	127.666	421.66	183.739	81.6132	277.998	2.44061	8442.77	1034.43	113.235	803.014	306.775	1522.8	7200.12	71853.5	11570.7	198.522	117.084	10088.1		172880	353.601	16.192		11002.6	599.318			28.508	31.2186	17.7835	175.614	10.0474	48.1879	50.144		324.164
0		2063.5	1166.27	3439.21	2849.23	64096.8	967.583	7916.62	460.485	12.27	526.247	570.663	41254.8	283.223	1009.28	270.218	111.491	1409.31	39.1651	12832.6	5119.97	165.392	467.203	690.249	991.202	12277.5	43726.4	13987.6	522.559	271.015	27208.4		140662	386.302	12.4286	8490.92	11884.9	2308.33		37.4895	78.1265	26.2014		906.486		22.1149	68.6347		438.307
0		687.122	60.7627	4479.4	6078.75	12374.1	299.516	4521.45	129.82		208.808	193.333	12518.1	92.2744	272.94	121.362	57.7481	179.032	17.5917	10528.8	786.281	65.9239	327.754	297.671	1121.16	4450.58	34886.1	12039.4	182.502	65.4241	8236.78		134521	346.745	5.31569		16140.6	861.186			33.7542	25.0534	10.4825	224.435		101.586	53.2986		343.366
0		281.911	67.6603	6815.77	3312.19	140619	543.369	3123.37	184.048	3.50352	322.757	250.618	19476.2	142.58	336.814	159.198	62.6611	343.949	5.45254	8445.09	1293.65	65.2709	369.459	408.597	1105.93	4517.76	49997.6	11948.2	155.856	73.2501	15471.5	181.996	181065	427.283	5.06215		18797.2	894.115			36.2812	28.7488		242.104	7.65215	32.7112	65.8812		408.496
0				4820.8	6208.65	2482.44			55.5673		209.228		3557.43		95.0512	80.0363	32.5537		4.17468	15106.8	172.069	51.771	308.086	159.063	924.628		53002.6	12128.1			4071.51		160354	423.918	4.7608		15733.8	1207.65			36.5408	32.9607	14.8939	192.564	10.1341	23.6395	52.0942		353.209
1		460.188	702.38	4123.93	2567.5	62772.9	582.658	2027.57	556.746		466.292	274.033	13079.8	152.844	597.719	179.796	124.533	436.432	21.0824	7548.25	1270.15	34.0668	166.88	375.156	2709.82	9098.26	20226.5	7243.57	325.706	73.569	8209.69	228.345	242800	962.139	1.45024		17341	391.092			12.8974	21.3813		119.331		27.3551	3.44363		375.76
1		1173.37	1004.76		3566.66	372804	966.934	2973.78	799.744	10.3549	661.25	443.355	31105.1	204.931	944.541	261.38	147.512	1644.81	110.762	14582.4	4536.72	174.487	255.743	686.381	19366.1	14648.9	42616	20312	377.513	104.748	17325	81.4076	225807	1227.47	7.18404		37781.9	564.85		10.5617	13.8221	26.5891		199.98			7.75752		244.164
1		2187.41	1053.16		3593.85	244365	1137.88	6916.59	1105.93	19.0423	919.445	555.421	40224	353.931	1147.01	341.643	252.603	2009.24	108.153	13788	6956.5	315.678	1559.97	1150.24	38030.6	25639.6	57652.4	15991.2	1375.58	356.758	19782.4	198.879	239923	734.694	29.3081	69.4756	22885.1	3959.44		59.0005	298.911	56.0473		2224.74	22.7041	181.202	54.8947	48.2283	631.261
1		163.621	276.022	25919.6	2466.88	37929.2	420.349	1392.63	376.293		361.466	150.513	8432.41	97.0893	352.994	108.562	73.706	362.547	1.98431	6877.72	787.757	45.9638	228.504	351.385	7866.55		29237.9	9145.33	232.926	49.3222	9427.52	347.504	258584	1098.73	26.7426	7.12784	60814.7	2621.4		13.6411	53.5621	64.0643	2.87894	477.9	37.5859	47.7379	10.7519	14.8575	560.446
1		3421.1	989.306	5647.78	1155.54	128279	626.833		1056.59	5.25029	1438.64	795.412	53338.5	331.681	1318.09	181.488	71.1324	363.097	427.79	19296	623.41	123.792	434.575	1866.32	6174.95		22781.7	20663.9	805.662	143.248	10300.1	176.148	207560	768.197	18.2831	2726.22	3574.07			28.2616	335.07	43.9914		3858.22	30.6556	19.1257	38.0986	32.3283	866.455
1		452.606	550.311	3926.55	2626.44	135233	904.792	1129.24	660.638	6.93334	373.063	363.521	22052.5	142.389	568.438	206.336	125.551	530.311	20.0255	4556.88	1558.84	85.5156	598.136	540.569	3728.12	9136.11	16184.3	6495.6	309.171	103.492	10442.2	636.197	192493	587.831	5.12777		9955.27	300.849			40.3919	32.2455		327.534	29.9928	25.2636	4.59232	11.7823	316.19
1				3522.53	2689.87	286674	369.845		284.701		177.773	152.976	7991.69		340.244	119.026		188.265	2.08912	4938.25	302.947	34.4568	127.622		2682.11		14671.9	5879.12			6301.4	95.2697	276232	872.473	3.3093		26643.9	142.022			21.9241	49.7008		199.435	31.6294		4.99238		308.05
1			764.039	3118.21	2462.4	7897.48	700.837	1476.19			174.168		10843.6	50.6545		82.4542			1.16004	5199.25	245.997	22.6427	111.1	273.57	3154.93		26940.9	7716.63	229.549			98.798	194700	832.734	4.64155		20469.4	838.173			48.3013	35.2977		728.88			10.0407	8.77844	375.58
1			264.835	2861.03	2938.96	24963.5		279.7	372.279		185.721	201.215	5457.18		377.065	121.898	66.2741		4.73895	6440.87	949.763	58.0613	143.757	216.177	3690.3	5946.97	23076.9	6976.62			6712.42	242.609	185630	734.425	5.50812			748.495			31.7564	40.8807		340.654	34.5854	13.598	5.37164		274.902
1			281.059	7567.12	3018.7		432.523		439.252		230.042	212.55	9061.26	83.0106	483.448	140.504	72.3465	322.541	2.30239	5699.96	1024.19	102.314	107.554		4062.76		28584.9	8746.68	220.328	38.3295	6248.75	89.1788	216014	1973.21	2.87549			68.5835	6.4123		16.6166	46.0201	5.5712	99.3528	36.0199	19.4291	3.72263		222.644
1		1668.75	945.847		3837.7		548.488		553.73	2.05251	651.139	222.723	28565.4	305.86	560.556	165.079	176.02	1173.96	52.1405	8681.8	1564.7	139.647	137.575	383.274	27053.3	11738.9	36508.9	19506.1	676.381	169.286	12171.8		255254	977.937	2.54609			274.468			23.2812	44.6532	2.98948	241.074	26.5166	22.54	7.71035		287.349
1		362.561	411.85	3521.18	2790.26	9621.99	285.528	687.594	322.111		244.575	111.535	7241.72	65.8286	274.59	92.4717	67.523	484.528	1.86677	8072.7	791.41	49.7822	258.709	378.448	2306.07		20139.2	6756.28			7133.15	125.385	94546.8	501.891	3.27008			94.2069			14.3853	25.448		144.188		13.8463	5.88973		223.252
1		545.389	244.847	9733.02	2718.71		323.17	3548.15	243.636		317.27	269.558	12796.6	131.457	391.997	181.365	79.8361	266.651	73.3846	8653.29	587.352	67.3374	504.321	219.458	2783.85	10173.9	53247.6	13420.7	306.956	158.283	10065.8		167442	320.478	5.28053		8941.39	1395.87	36.1218	33.103	46.0672	38.9539	21.3191	548.816	15.6376	47.1378	67.1155		348.35
1				3104.8	1731.57	15689			69.6455		162.363	103.353	7751.81		147.447	85.638	29.9254		8.96768	8560.79	63.3072	37.6996	94.6345		1151.38		23828.6	9345.63					168957	316.384	5.08372		10804.6	1151.4		41.7432	51.1311	37.2298	16.1116	536.889	13.6691	61.0787	85.0419	73.6581	395.33
1		1424.71	741.608	2451.66	3702.56		1078.7	5441.18	508.257	14.6576	434.285	536.147	26407.4	302.994	937.245	273.249	151.212	1907.71	14.2282	12311.9	6194.34	178.124	490.25	536.939	667.884	18800.5	43312.1	12028.8	493.861	238.183	27679.9	1352.27	217086	389.801	4.26323	4837.27	12046	3291.1	26.1986	38.3636	57.5463	36.4391	15.6832	367.909	10.278	75.9226	85.5093	92.5866	552.005
1		170.43	19.3921	4444.12	1925.51	17038.1	431.68	2372.29	154.659		219.054	223.586	12604.2	99.8027	221.142	103.316	46.5628	233.736	3.02988	8557.74	856.023	121.653	174.629	216.322	976.257		35006.8	7110.62	131.318	28.5133	11379.7		199517	366.527	5.96693		14834.5	1731.58	25.8664	61.2794	53.2231	37.9442	40.0251	488.275	17.1475	58.3733	71.492	85.3019	407.408
1		238.567	56.5298	3658.52	5521.43			2715.62	326.818		484.95	324.258	15053.4	215.696	599.759	179.943	87.751	158.607	294.404	9624.18	467.885	463.022	982.413	255.647	1824.31	11513.1		16613.7	286.548	154.825	7820.37	1149.13	350921	596.577	30.2806	14632.9	19444.8	7945.29	120.148	80.2794	136.923	121.823	69.1524	2238.17	93.7705	496.322	228.955	325.287	1220.56
1		22661.5		9144.98	7161.57		2287.53		1946	225.291	2018.29	1499.13		1324.95	3165.16	571.823	153.017	2267.54	607.001	69344.3	4699.56	488.644	1235.05	1680.46	2120.2	16091.8	36449.3	32268.9	3150.13	1767.14	27534.2	911.788	232948	496.939	62.7319	62291.6	16870.2	29108.1		175.144	371.392	112.365		9325.85	34.4075	380.656	429.648	1222.9	2290.76
1		3121.9		7018.96	3437.46		1431.05		804.176	39.5016	884.956	611.861	56151.2	483.079	682.986	322.698	124.608	464.755	75.9716	62466.6	17249.9	201.16	1093.2	758.566	2171.47	26320.6	49750.8	17105.9	1087.81	645.268	55389.5	418.894	171520	450.124	28.0197	31870.8	11921.8	12712.6		123.308	193.258	89.3214	10.814	3781.19	41.199	300.068	350.424	1172.47	1703.31
1		540.804	26.3861	3168.98	3716.43	4226.07	407.012	6557.37	194.09		256.123	278.77	11857.4	183.338	439.076	156.507	67.7409		7.0537	11086.3	619.678	77.6682	373.485	290.856	776.413	5868.99	51907.1	8982.44	253.245	88.4479	8451.29	219.147	152161	349.678	7.30352		10531	1981.36			58.9326	50.1439	12.5954	609.121	28.9962	33.4542	75.8414	80.9909	385.378
[truncated: 12 more columns]
